# Supplementary material for: Correlates of COVID-19 Vaccine Hesitancy among a Community Sample of African Americans Living in the Southern United States
Source: Vaccines (Basel). 2021 Aug 8;9(8):879. doi: 10.3390/vaccines9080879 (PMC8402307; doi:10.3390/vaccines9080879)
Supplement: Supplementary file 1 [file vaccines-09-00879-s001.zip]

Archive with 1 entries (1 files):
- vaccines-1320698-supplementary.pdf
